# Supplementary material for: Bovine Parainfluenza-3 Virus Detection Methods and Prevalence in Cattle: A Systematic Review and Meta-Analysis
Source: Animals (Basel). 2024 Feb 2;14(3):494. doi: 10.3390/ani14030494 (PMC10854990; doi:10.3390/ani14030494)
Supplement: Supplementary file 1 [file animals-14-00494-s001.zip]

Archive with 1 entries (1 files):
- animals-2798813-supplementary.pdf
